# Supplementary material for: Reliability of EEG Interactions Differs between Measures and Is Specific for Neurological Diseases
Source: Front Hum Neurosci. 2017 Jul 5;11:350. doi: 10.3389/fnhum.2017.00350 (PMC5496950; doi:10.3389/fnhum.2017.00350)
Supplement: Supplementary file 1 [file DataSheet1.zip]

Archive with 3 entries (2 files):
- ReliabilityEEGfrontiers_SupplementaryMaterial.pdf
- __MACOSX/
- __MACOSX/._ReliabilityEEGfrontiers_SupplementaryMaterial.pdf
